# Supplementary material for: Solid Organ Transplants Caused by COVID-19 Infection and the Outcome of Transplantation Post-COVID-19: A Systematic Review
Source: Biomedicines. 2025 Feb 10;13(2):428. doi: 10.3390/biomedicines13020428 (PMC11852956; doi:10.3390/biomedicines13020428)
Supplement: Supplementary file 1 [file biomedicines-13-00428-s001.zip]

Archive with 2 entries (2 files):
- biomedicines-3387853-Supplementray File S1.pdf
- biomedicines-3387853-Supplementray Table S1.pdf
